# Supplementary material for: Epidemiology of Maternal Nutritional Status and Risk of Adverse Birth Outcomes in Undernourished Mothers with Sickle Cell Disease: A Systematic Review and Meta-Analysis Protocol
Source: Methods Protoc. 2023 Sep 17;6(5):88. doi: 10.3390/mps6050088 (PMC10514847; doi:10.3390/mps6050088)
Supplement: Supplementary file 1 [file mps-06-00088-s001.zip]

Archive with 1 entries (1 files):
- mps-2470956-supplementary.pdf
